# Supplementary material for: West Nile virus triggers intestinal dysmotility via T cell–mediated enteric nervous system injury
Source: J Clin Invest. 2024 Aug 29;134(21):e181421. doi: 10.1172/JCI181421 (PMC11527448; doi:10.1172/JCI181421)
Supplement: Supporting data values [file jci-134-181421-s154.xlsx]

## Sheet: Fig. 1C
Fig. 1C
	WNV tropism, 6 dpi
	ChAT+	calretinin+	nNOS+
	41.5663	23.494	31.9277
	41.2698	30.1587	31.746
	32.9268	29.2683	26.8293
	38.7755	30.6122	30.6122
	54.2553	30.6122	30.8511
	36.8421	10.5263	26.3158

## Sheet: Fig. 1D
Fig. 1D
	WNV Ag in different gut regions
			WNV Ag detected	No WNV Ag
		Prox SI	33	66
		Mid SI	77	22
		Dis SI	88	11

## Sheet: Fig. 1E
Fig. 1E
	HuC/D+ neurons, counts, 7 dpi, MP						HuC/D+ neurons, counts, 7 dpi, SMP
		Mid SI		Dis SI			Mid SI		Dis SI
		sham	WNV	sham	WNV		sham	WNV	sham	WNV
		234.865	113.834	294.324	416.063		163.411	117.538	101.93	91.6402
		142.21	136.336	315.644	430.577		181.687	115.546	87.3275	95.6245
		200.876	65.5816	375.539	316.594		120.726	99.2105	97.4302	68.5309
		156.958	147.029	318.881	255.198		139.038	127.101	98.3074	85.2652
		247.085	104.333	335.849	162.687		156.984	111.96	99.2105	90.8433
		251.456	132.517	350.197	201.258		127.499	137.859	108.773	128.994
		206.605	53.0832	279.928	105.021		164.457	73.7106	111.163	107.306
		206.916	156.177	378.457	319.263			98.4136
		200.112	37.0437	349.004	20.6223
				399.565	215.864
				421.499	280.055

## Sheet: Fig. 1F
Fig. 1F
	Neuronal network; 7 dpi; MP
	nNOS				Calretinin				5-HT
	Sham	WNV	Sham	WNV	Sham	WNV	Sham	WNV	Sham	WNV	Sham	WNV
	103.13	41.2898	99.5381	89.5023	107.923	44.3713	83.0303	99.754	116.639	104.649	100.382	122.911
	96.3408	60.889	86.8439	90.7703	82.0253	74.3362	99.0334	107.631	108.673	84.3665	74.4675	78.2359
	92.3155	42.672	110.538	95.3535	103.505	41.5357	127.585	92.3571	84.6656	107.45	140.033	76.1333
	89.83	45.788	83.5877	72.8319	98.2742	64.8258	99.3647	100.897	120.392	73.2463	75.0956	119.17
	118.383	56.3847	119.492	45.5686	108.273	45.1837	90.9863	52.9997	86.5688	143.801	110.022	68.4036
	64.2922	67.5307	77.9022	53.4251	99.4154	76.6679	90.2994	52.3426	83.0614	98.5318	110.317	145.325
	106.723	24.9596	95.5804	45.0036	96.2526	17.6262	91.4856	18.449			116.112	110.579
	120.583	73.9164	129.424	135.716	102.519	76.6787	114.761	102.025			84.7856	91.5389
	108.402	24.6997	97.0936	21.4988	101.813	26.4583	103.454	6.22627			71.6277
											117.157

## Sheet: Fig. 1G
Fig. 1G
	calretinin network; 7 dpi; SMP
	Mid SI		Dis SI
	sham	WNV	sham	WNV
	96.0447	82.9205	103.955	80.2783
	108.69	49.4207	76.9815	85.7158
	95.2657	78.9253	102.885	58.357
	87.9821	62.3252	116.179	83.7249
	107.691	93.0045	95.0673	77.2812
	97.13	53.0718	92.9821	74.8991
	107.197	58.8565		84.0695

## Sheet: Fig. 1I
Fig. 1I
	HuC/D+ neuronal counts; MP
	15dpi subacute				28dpi chronic				65dpi late chronic/convalescent
	sham	WNV	sham	WNV	sham	WNV	sham	WNV	sham	WNV	sham	WNV
	199.45	258.694	281.29	172.256	330.022	257.5	327.904	392.501	267.212	154.422	358.97	343.519
	211.58	201.691	302.142	333.888	243.18	268.637	224.908	361.113	336.129	320.544	355.419	351.661
	251.073	208.169	282.232	200.57	249.637	206.612	367.365	298.033	269.479	173.092	360.36	250.064
	207.363	142.564	296.422	222.205	211.792	227.826	413.787	226.388	220.406	206.805	304.846	290.727
	260.271	200.031	207.806	304.134	311.391	243.485	279.444	168.215	263.653	174.372	353.035	401.755
	277.532	143.822	191.168	125.299	278.422	173.567	367.156	280.274	272.807	258.617	461.17	331.48
	199.156	130.306	299.669	149.583	332.821	203.496	299.542	238.116	201.985	103.804	306.753	414.081
	145.376	229.336	357.406	174.641	300.964	325.574	265.552	394.453	206.871	300.485	318.361	141.239
	242.115	140.422	285.388	27.7884	260.58	125.857	242.246	286.19	255.98	55.4478	302.889	387.954
	240.948		250.146	214.305	202.2	251.529	422.385	329.208	331.869	314.297	212.112	354.383
				363.918	229.789	239.282	255.608	295.732	199.195	132.287	450.032	201.724
				293.816	227.473	61.3034	262.467	151.298	193.103	50.8305	322.97	397.51
				438.617	192.85	308.37	294.163	278.522	191.568	172.129	332.564	321.209
									197.118	165.686	318.605	428.875
										179.612		361.318
										239.405		277.352

## Sheet: Fig. 1J
Fig. 1J	Fig. 1J
	nNOS network; MP													calretinin network; MP
	15dpi subacute				28dpi chronic				65dpi late chronic/convalescent					15dpi subacute				28dpi chronic				65dpi late chronic/convalescent
	Sham	WNV	Sham	WNV	Sham	WNV	Sham	WNV	Sham	WNV	Sham	WNV		Sham	WNV	Sham	WNV	Sham	WNV	Sham	WNV	Sham	WNV	Sham	WNV
	92.1371	96.9072	91.6498	113.302	90.0957	82.3292	79.9762	74.2212	100.117	60.8804	91.5588	112.75		101.156	82.7626	93.1604	95.784	102.98	96.54	89.1491	88.7636	99.8526	80.2815	104.941	90.3191
	95.6472	37.7434	85.8263	118.425	90.8643	102.739	102.293	81.8216	99.8829	90.1795	108.441	102.094		104.561	78.7952	89.5004	97.5935	91.9764	94.1558	97.4836	88.1818	100.147	86.7862	95.0591	82.4994
	78.6369	54.4183	110.852	80.945	102.088	86.5551	113.568	79.2881	104.778	57.1094	98.1788	75.3386		101.245	79.3969	106.254	76.1025	95.4503	83.3736	109.826	80.4	96.3875	110.351	98.8949	75.8491
	110.939	53.9764	104.149	21.6697	103.519	74.1198	96.0684	53.3748	116.065	101.865	95.9671	76.8111		99.8063	66.4332	84.6232	20.1668	104.233	85.6759	104.305	66.5309	108.629	95.3245	104.767	103.587
	122.639	58.8324	107.523	128.313	113.433	71.3101	108.095	79.5696	85.09	43.0358	102.444	55.3498		93.2314	51.5517	126.462	105.818	105.36	93.5741	99.2364	79.2146	95.9235	61.3336	99.2082	67.4274
	86.0427	64.4784	90.2081	60.0904	94.4272	49.2561	109.882	54.8032	93.6987	109.903	108.474	88.8133		88.6687	46.0596	100.604	52.2538	91.004	76.1745	113.058	80.7053	102.023	104.849	102.728	79.4518
	121.781	79.0519	107.344	80.3278	107.055	81.3983	93.5249	81.8785	100.368	63.037	94.9369	84.2747		131.42	71.7427	99.0849	109.998	88.5471	89.6878	96.5339	83.5379	97.0371	72.259	94.4024	83.9377
	92.1764	116.138	102.448	108.411	104.288	80.5957	92.4554	121.159	99.7361	51.1175	95.0141	45.7899		79.9117	98.4673	100.311	114.388	101.946	88.626	96.3278	74.791	97.1851	57.9295	95.7616	47.7111
					103.163	50.1806	107.806	41.3482	106.061	29.4792	104.389	97.2089						104.939	76.3193	107.315	98.9802	112.832	31.623	122.061	128.833
					91.0661		96.3323	107.129	100.151	62.212	89.4676	95.8307						113.564	84.0719	86.7654		103.54	59.9134	96.399	109.015
									107.032	64.6634	119.535	56.384										98.5408	90.2561	104.487	89.5944
									87.0201	78.1416	91.5943	85.0184										87.9025	80.6722	81.2914	81.2169
										77.8118		96.2731											85.1252		98.1126

## Sheet: Fig. 1K
Fig. 1K
	5-HT+ neuronal network; MP
	15dpi subacute				28dpi chronic				65dpi late chronic/convalescent
	Sham	WNV	Sham	WNV	Sham	WNV	Sham	WNV	Sham	WNV	Sham	WNV
	118.01	10.6903	61.6907	15.663	123.82	86.6133	90.4908	99.8274	86.071	14.7204	77.3983	1.43183
	102.403	14.0043	100.368	11.8038	97.9851	33.5081	97.546	43.3282	63.7601	14.7204	98.9818	19.86
	99.7173	10.2932	67.1049	6.19169	74.3583	42.6166	88.8804	86.5798	111.248	1.60338	105.133	11.5342
	95.6036	18.4178	83.404	6.41787	124.565	47.6953	105.56	83.934	127.674	4.34961	110.039	27.8941
	84.2663	15.3482	113.896	5.44247	79.2713	6.64802	117.523	12.7847	111.248	1.82513	108.448	25.7464
		28.6652		5.93724	83.1003	16.5242	63.6037	9.20495		56.869		64.5384
		49.8931		45.2926	102.309	15.5334	135.038	28.6696		0.358203		22.6706
					105.346	0.607271	116.213	6.9996
					109.245	36.7559	109.309	4.60248
						18.9213	139.193	19.2729

## Sheet: Fig. 2B
Fig. 2B
		S100b 7 dpi
		MidSI		DisSI
		sham	WNV	sham	WNV
		93.9083	43.7549	97.3301	85.0351
		102.96	41.0919	89.224	60.4167
		104.811	31.3561	100.582	52.047
		93.8707	51.5084	96.8881	117.991
		106.74	45.6901	115.975	100.508
		97.7098	104.491	110.773	75.996
				114.08	86.0833
				87.2404	56.6099
				87.6347
				100.272

## Sheet: Fig. 2C
Fig. 2C
	S100b glial network
	15dpi subacute				28dpi chronic				65dpi late chronic/convalescent
	sham	WNV	sham	WNV	sham	WNV	sham	WNV	sham	WNV	sham	WNV
	94.1029	72.8474	115.325	127.893	85.5797	122.671	97.854	87.3345	99.7382	97.1721	101.656	98.6893
	123.771	63.3424	107.586	105.556	116.076	57.0691	114.811	60.525	100.262	69.4454	98.3438	90.4982
	86.4732	82.8419	88.805	97.2291	98.3445	87.315	87.3345	94.1793	93.4964	60.4237	100	107.671
	85.6565	88.4767	107.341	113.334	99.3495	73.9908	110.737	104.387	106.504	89.1571	91.2821	99.0426
	109.997	92.4552	80.9434	54.0614	109.287	92.1461	118.962	95.65	98.1131	81.554	114.255	114.959
	75.8732	94.6064	98.9253	126.112	104.98	101.165	100.526	77.7461	107.273	75.1929	114.118	75.9131
	87.8203	55.9749	101.853	87.8541	92.3264	89.5082	97.9783	86.0147	98.2108	69.837	105.481	96.1248
	90.7126	75.0045	108.881	87.9686	94.0568	91.5035	71.796	95.2741	94.0401	117.202	100.694	63.8164
		108.587	92.7651		100.325	42.7807	95.2943	56.8096	102.363	66.7379	79.9891	96.4389
		74.892	97.576		90.3487	101.03	103.825	76.9044	101.665	116.646	101.687	97.0366
					99.8739	46.8055	93.0967	94.3849	120.721	71.7025	103.303	79.4641
					97.5587	72.2977	107.784	104.74	99.4816	63.3086	118.931	96.3786
					111.893	66.8359			86.1707	114.316	96.0893	100.78
									91.9621	82.7378		93.1167
										62.6314

[truncated: 78 more sheets: Fig. 3D, Fig. 3E, Fig. 3F, Fig. 3G, Fig. 3H, Fig. 3I, Fig. 3J, Fig. 3K, Fig. 3L, Fig. 3M, Fig. 4A, Fig. 4B, Fig. 4C, Fig. 4D, Fig. 4E, Fig. 4F, Fig. 4G, Fig. 4H, Fig. 5A, Fig. 5B …]
